# Supplementary material for: In Vitro Spectroscopic Investigation of Losartan and Glipizide Competitive Binding to Glycated Albumin: A Comparative Study
Source: Int J Mol Sci. 2024 Sep 7;25(17):9698. doi: 10.3390/ijms25179698 (PMC11395140; doi:10.3390/ijms25179698)
Supplement: Supplementary file 1 [file ijms-25-09698-s001.zip]

Archive with 1 entries (1 files):
- ijms-3164737-supplementary.pdf
